# Supplementary material for: Fine-tuned synthetic transcription factors for production of 3′-phosphoadenosine-5′-phosphosulfate in yeast
Source: Microb Cell Fact. 2026 Jul 27;25:165. doi: 10.1186/s12934-026-03072-0 (PMC13410889; doi:10.1186/s12934-026-03072-0)
Supplement: Supplementary file 3 — Supplementary Material 3. [file 12934_2026_3072_MOESM3_ESM.xlsx]

## Sheet: Data S3
	Supplementary Data S3. Engineering platform for PAPS production in yeast.
	B: Relative transcriptional level of PAPS-encoding enzymes using JUB1-X synTFs in yeast.
	Non-induction medium						Induction medium
	Genes	Replicate 1	Replicate 2	Replicate 3	Mean	STDEV.S	Genes	Replicate 1	Replicate 2	Replicate 3	Mean	STDEV.S
	FBA1	1	1	1	1	0	FBA1	1	1	1	1	0
	PPK2CpaN	0.02	0.02	0.01	0.015874010519682	0.00577350269189625	PPK2CpaN	3.65	4.54	2.1	3.27	1.23
	ATPS	0.01	0.06	0.31	0.0570827	0.160728	ATPS	9.48	9.74	9.9	9.7	0.21
	APSK	0.19	0.21	0.31	0.231266	0.064291	APSK	11.41	12.99	13.18	12.5	0.97
	C: PAPS production in strain yJUB1-XPAPS.
	ug/5ul	Replicate 1	Replicate 2	Replicate 3		ug/1000ul	Replicate 1	Replicate 2	Replicate 3		ug/CDW (mg)	Replicate 1	Replicate 2	Replicate 3	Average (mgL−1)	STDEV.S
	Sample					Sample					Sample
	yJUB1-XPAPS	0.45	0.43	0.4		yJUB1-XPAPS	90	86	80		yJUB1-XPAPS	27.6	20.5	16.1	21.4	6
	CDW. Cell (mg)	5.6	4.2	2.9		CDW. Cell (mg)	5.6	4.2	2.9
	D: Time course growth assay of yeast cells producing PAPS under the control of JUB1-X synTFs
	Time (h)	WTNon-induced			WTInduced			JUB1-X1 PAPSNon-induced			JUB1-X1 PAPSInduced
		Replicate 1	Replicate 2	Replicate 3	Replicate 1	Replicate 2	Replicate 3	Replicate 1	Replicate 2	Replicate 3	Replicate 1	Replicate 2	Replicate 3
	0	0.2183	0.2096	0.2103	0.2121	0.2222	0.2077	0.2	0.2	0.2	0.2	0.2	0.2
	8	1.1953	1.4594	1.4634	0.3652	0.5918	0.5736	0.06556	0.05956	0.10146	0.33426	0.36506	0.34116
	16	1.7542	2.0673	2.0563	0.9369	1.6182	1.5959	0.26952	0.24302	0.44282	1.01864	1.00024	0.99644
	24	2.0631	2.3474	2.3233	1.5633	2.3118	2.2605	1.09004	1.09604	1.39164	1.28608	1.53128	1.64688
	32	2.0144	2.1635	2.1481	1.595	2.221	2.1863	1.46212	1.54572	1.84512	1.6548	2.6258	2.6163
	40	2.0183	2.171	2.2153	1.6069	2.2102	2.196	2.07424	2.22144	2.47264	2.2218	2.7345	2.6735
	48	2.0288	2.2618	2.186	1.607	2.2467	2.194	2.3355	2.7245	2.687	2.5115	2.801	2.7355
