# Supplementary material for: Fine-tuned synthetic transcription factors for production of 3′-phosphoadenosine-5′-phosphosulfate in yeast
Source: Microb Cell Fact. 2026 Jul 27;25:165. doi: 10.1186/s12934-026-03072-0 (PMC13410889; doi:10.1186/s12934-026-03072-0)
Supplement: Supplementary file 4 — Supplementary Material 4. [file 12934_2026_3072_MOESM4_ESM.xlsx]

## Sheet: Data S2
	Supplementary Data S2.Tunable transcriptional activation by JUB1-X synthetic transcription factors through binding-site copy number modulation
	A: Transcriptional output of four JUB1-X synTF variant JUB1-X114-GAL4AD
	Sample	Repeat 1	Repeat 2	Repeat 3	Repeat 4	Repeat 5	Repeat 6	Non-induced	STDEV.S	Repeat 1	Repeat 2	Repeat 3	Repeat 4	Repeat 5	Repeat 6	Induced	STDEV.S	T.TEST
	WT	303	333	327	596	614	548	453.5	147.085	880	533	698	646	645	487	648.167	138.19	0.43115
	JUB1-XC114-GAL4AD	553	545	577	1271	1293	1231	911.667	387.711	1048	993	907	1060	1050	1052	1018.33	59.6479	0.43115
	JUB1-XC114-GAL4AD/1X	1451	1447	1486	2650	2677	2673	2064	660.392	59579	59803	66883	42713	58973	36457	54068	11752.7	0.011039
	JUB1-XC114-GAL4AD/2X	9527	9438	8591	10913	11166	11264	10149.8	1111.84	251912	231606	252330	151055	139421	153442	196628	54031.6	<0.000001
	JUB1-XC114-GAL4AD/3X	53932	46939	51092	53346	54007	52830	52024.3	2709.09	282781	300601	300423	195107	185360	183904	241363	58805	<0.000001
	JUB1-XC114-GAL4AD/4X	84497	88205	86409	95333	89379	88307	88688.3	3681.58	349224	319607	361394	234728	245189	259670	294969	55346.1	<0.000001
	JUB1-XC114-GAL4AD/6X	244492	209191	176123	130680	133147	133185	171136	47695.5	452000	468000	456000	306482	301129	293781	379565	86904.7	<0.000001
	B: Transcriptional output of four JUB1-X synTF variant JUB1-X191-GAL4AD
	Sample	Repeat 1	Repeat 2	Repeat 3	Repeat 4	Repeat 5	Repeat 6	Non-induced	STDEV.S	Repeat 1	Repeat 2	Repeat 3	Repeat 4	Repeat 5	Repeat 6	Induced	STDEV.S	T.TEST
	WT	303	333	327	596	614	548	453.5	147.085	880	533	698	646	645	487	648.167	138.19	0.286551
	JUB1-XC191-GAL4AD	609	670	614	1076	992	1016	829.5	220.205	932	928	877	1043	1085	1097	993.667	92.9294	0.286551
	JUB1-XC191-GAL4AD/1X	4933	4785	4944	3574	3613	3495	4224	729.803	78712	86898	89577	99389	87779	90861	88869.3	6683.97	9e-06
	JUB1-XC191-GAL4AD/2X	6775	6830	6558	9591	9497	9157	8068	1485.4	119520	160497	73922	162801	146806	134882	133071	33197.1	<0.000001
	JUB1-XC191-GAL4AD/3X	67455	70511	51742	43509	43030	42972	53203.2	12704	344163	292263	304819	89854	161318	189205	230270	98518.7	<0.000001
	JUB1-XC191-GAL4AD/4X	99261	109546	108410	118114	121454	118589	112562	8360.25	421000	395316	404000	405000	389420	391090	400971	11744	<0.000001
	JUB1-XC191-GAL4AD/6X	192616	212505	226140	171475	152375	147923	183839	32003	337686	434000	419000	485000	414000	443000	422114	48447.4	<0.000001
	C: Transcriptional output of four JUB1-X synTF variant JUB1-X114-EDLLAD
	Sample	Repeat 1	Repeat 2	Repeat 3	Repeat 4	Repeat 5	Repeat 6	Non-induced	STDEV.S	Repeat 1	Repeat 2	Repeat 3	Repeat 4	Repeat 5	Repeat 6	Induced	STDEV.S	T.TEST
	WT	303	333	327	596	614	548	453.5	147.085	880	533	698	646	645	487	648.167	138.19	0.429456
	JUB1-XC114-EDLLAD	899	936	811	956	972	858	905.333	61.8568	2043	2120	2114	1722	1778	1632	1901.5	215.881	0.429456
	JUB1-XC114-EDLLAD/1X	1708	1786	1809	2823	2857	2883	2311	596.436	21010	19100	20674	20406	25523	22137	21475	2212.05	0.202342
	JUB1-XC114-EDLLAD/2X	11631	11048	11123	8951	8913	8988	10109	1284.87	112200	135987	120995	33917	39440	41009	80591.3	47199.4	0.000479
	JUB1-XC114-EDLLAD/3X	64680	67554	68386	170369	176588	177487	120844	59185.5	242708	263174	226077	407000	262969	332829	289126	68252.1	<0.000001
	JUB1-XC114-EDLLAD/4X	99517	117096	116326	98239	102377	103212	106128	8400.13	294866	269624	214710	172486	155615	163688	211832	58769.3	1e-06
	JUB1-XC114-EDLLAD/6X	165547	177815	175951	153275	155736	151562	163314	11586.9	317170	224319	281773	182320	228704	252092	247730	47304.1	5.8e-05
	D: Transcriptional output of four JUB1-X synTF variant JUB1-X191-EDLLAD
	Sample	Repeat 1	Repeat 2	Repeat 3	Repeat 4	Repeat 5	Repeat 6	Non-induced	STDEV.S	Repeat 1	Repeat 2	Repeat 3	Repeat 4	Repeat 5	Repeat 6	Induced	STDEV.S	T.TEST
	WT	303	333	327	596	614	548	453.5	147.085	880	533	698	646	645	487	648.167	138.19	0.718031
	JUB1-XC191-EDLLAD	904	1013	1036	876	876	876	930.167	74.2278	1659	1794	1738	1916	1824	2240	1861.83	204.183	0.718031
	JUB1-XC191-EDLLAD/1X	2408	2394	2459	3970	3919	3839	3164.83	816.914	61557	66882	45297	59537	68356		60325.8	9157.93	0.102782
	JUB1-XC191-EDLLAD/2X	7223	7079	7955	7916	12094	12432	9116.5	2465.16	70639	69444	90549	75362	133838	81511	86890.5	24280.8	0.026211
	JUB1-XC191-EDLLAD/3X	82624	77653	85082	100821	100317	100927	91237.3	10628.2	218791	239372	252971	614000	580000	243825	358160	185655	<0.000001
	JUB1-XC191-EDLLAD/4X	83263	89695	91471	98012	94215	98308	92494	5679.88	224141	206252	169740	157902	165392	145587	178169	30360.2	0.018823
	JUB1-XC191-EDLLAD/6X	148237	152606	148816	177100	168909	172375	161340	12901.6	440000	484000	498000	616000	657000	633000	554667	91349.1	<0.000001
	E: Time course growth assay of yeast cells containing chromosomally integrated JUB1-X synTFs controlling reporter gene expression in induction medium.
		Time	0	8	16	24	32	40	48
	WT	Replicate 1	0.2121	0.3652	0.9369	1.5633	1.595	1.6069	1.607
		Replicate 2	0.2222	0.5918	1.6182	2.3118	2.221	2.2102	2.2467
		Replicate 3	0.2077	0.5736	1.5959	2.2605	2.1863	2.196	2.194
	JUB1-XC114-GAL4AD/1X	Replicate 1	0.2	0.09626	0.36222	1.05804	1.68512	2.29144	2.1655
		Replicate 2	0.2	0.08616	0.39812	1.10144	1.59672	2.72	3.1265
		Replicate 3	0.2	0.09026	0.36302	1.15264	1.77252	2.988	2.5155
	JUB1-XC114-GAL4AD/2X	Replicate 1	0.2	0.06606	0.25092	0.86724	1.33872	2.3088	3.0205
		Replicate 2	0.2	0.08086	0.30332	1.12724	1.46012	2.8784	2.8295
		Replicate 3	0.2	0.08446	0.31292	1.10404	1.47152	3.2548	3.1235
	JUB1-XC191-EDLLAD/6X	Replicate 1	0.2	0.06206	0.11252	0.15404	0.14732	0.22072	0.8962
		Replicate 2	0.2	0.06546	0.10892	0.13424	0.12992	0.22572	0.9672
		Replicate 3	0.2	0.06286	0.10852	0.15264	0.14532	0.23392	0.621
	ProTDH3	Replicate 1	0.2236	0.2357	0.4195	1.7304	1.8177	1.864	1.9041
		Replicate 2	0.1983	0.2208	0.2714	1.2284	1.5206	1.6231	1.722
		Replicate 3	0.2746	0.263	0.5398	1.2474	1.3787	1.4291	1.4601
	F: Time course growth assay of yeast cells containing chromosomally integrated JUB1-X synTFs controlling reporter gene expression in non-induction medium.
		Time	0	8	16	24	32	40	48
	WT	Replicate 1	0.2183	1.1953	1.7542	2.0631	2.0144	1900-01-02 00:26:21	2.0288
		Replicate 2	0.2096	1.4594	2.0673	2.3474	2.1635	1900-01-02 04:06:14	2.2618
		Replicate 3	0.2103	1.4634	2.0563	2.3233	2.1481	1900-01-02 05:10:01	2.186
	JUB1-XC114-GAL4AD/1X	Replicate 1	0.2	0.45496	1.03444	1.42488	1.9153	3.018	2.8825
		Replicate 2	0.2	0.55036	0.89944	1.55968	1.9003	1900-01-02 02:07:26	2.7635
		Replicate 3	0.2	0.46566	1.11344	1.73848	2.7273	1900-01-02 14:35:31	2.8425
	JUB1-XC114-GAL4AD/2X	Replicate 1	0.2	0.65376	1.15544	1.46368	1.6363	1900-01-02 09:36:43	2.6145
		Replicate 2	0.2	0.43186	0.96364	1.43608	1.7638	1900-01-03 06:59:45	2.5045
		Replicate 3	0.2	0.41356	1.10004	1.66408	2.3118	1900-01-02 14:24:43	2.3545
	JUB1-XC191-EDLLAD/6X	Replicate 1	0.2	0.40106	1.03684	1.37208	1.9763	1900-01-02 14:29:02	2.2745
		Replicate 2	0.2	0.42066	1.01824	1.60088	1.9418	1900-01-03 03:26:38	2.281
		Replicate 3	0.2	0.62416	1.06144	1.56568	2.6553	1900-01-02 20:07:26	2.557
	ProTDH3	Replicate 1	0.2226	0.8811	1.5478	1.6064	1.4295	1900-01-01 11:27:18	1.5239
		Replicate 2	0.2733	0.8354	1.524	1.5862	1.3551	1900-01-01 08:32:38	1.4442
		Replicate 3	0.3201	0.8827	1.5902	1.6568	1.2188	1900-01-01 03:42:54	1.1938
