# Supplementary material for: Fine-tuned synthetic transcription factors for production of 3′-phosphoadenosine-5′-phosphosulfate in yeast
Source: Microb Cell Fact. 2026 Jul 27;25:165. doi: 10.1186/s12934-026-03072-0 (PMC13410889; doi:10.1186/s12934-026-03072-0)
Supplement: Supplementary file 5 — Supplementary Material 5. [file 12934_2026_3072_MOESM5_ESM.xlsx]

## Sheet: Data S5
	Supplementary Data S5.Time course growth assay of yeast cells containing chromosomally integrated JUB1-XC191-GAL4AD/4X
	A: Time course growth assay of yeast cells containing chromosomally integrated JUB1-XC191-GAL4AD/4X, and JUB1-XC191-GAL4AD/6X in induction medium.
		Time	0	8	16	24	32	40	48
	WT	Replicate 1	0.2121	0.3652	0.9369	1.5633	1.595	1.6069	1.607
		Replicate 2	0.2222	0.5918	1.6182	2.3118	2.221	2.2102	2.2467
		Replicate 3	0.2077	0.5736	1.5959	2.2605	2.1863	2.196	2.194
	JUB1-XC191-GAL4AD/4X	Replicate 1	0.2		0.2306	2.0311	2.4343	2.4914	2.5608
		Replicate 2	0.2	0.2042	0.2897	2.0945	2.5426	2.6427	2.6867
		Replicate 3	0.2	0.2644	0.258466	2.0836	2.5371	2.6492	2.4034
	JUB1-XC191-GAL4AD/6X	Replicate 1	0.2	0.267	0.3423	1.9263	2.3893	2.4858	2.5471
		Replicate 2	0.2	0.2525	0.399	2.0512	2.5146	2.6416	2.6658
		Replicate 3	0.2	0.296	0.328041	2.036	2.4998	2.6314	2.6683
	ProTDH3	Replicate 1	0.2236	0.2357	0.4195	1.7304	1.8177	1.864	1.9041
		Replicate 2	0.1983	0.2208	0.2714	1.2284	1.5206	1.6231	1.722
		Replicate 3	0.2746	0.263	0.5398	1.2474	1.3787	1.4291	1.4601
	B: TTime course growth assay of yeast cells containing chromosomally integrated JUB1-XC191-GAL4AD/4X, and JUB1-XC191-GAL4AD/6X in non-induction medium.
		Time	0	8	16	24	32	40	48
	WT	Replicate 1	0.2183	1.1953	1.7542	2.0631	2.0144	1900-01-02 00:26:21	2.0288
		Replicate 2	0.2096	1.4594	2.0673	2.3474	2.1635	1900-01-02 04:06:14	2.2618
		Replicate 3	0.2103	1.4634	2.0563	2.3233	2.1481	1900-01-02 05:10:01	2.186
	JUB1-XC191-GAL4AD/4X	Replicate 1	0.2	0.2971	0.6732	1.858	2.4079	2.6039	2.4543
		Replicate 2	0.2	0.2306	0.6921	1.8929	2.4419	2.6785	2.576
		Replicate 3	0.2	0.2897	0.6841	1.9074	2.4508	2.6777	2.5406
	JUB1-XC191-GAL4AD/6X	Replicate 1	0.2	0.3546	0.5849	1.6024	1.958	2.159	1.828
		Replicate 2	0.2	0.3423	0.6553	1.2918	1.4186	1.6407	1.9371
		Replicate 3	0.2	0.399	0.6428	1.3542	1.7669	1.8515	1.5734
	ProTDH3	Replicate 1	0.2226	0.8811	1.5478	1.6064	1.4295	1900-01-01 11:27:18	1.5239
		Replicate 2	0.2733	0.8354	1.524	1.5862	1.3551	1900-01-01 08:32:38	1.4442
		Replicate 3	0.3201	0.8827	1.5902	1.6568	1.2188	1900-01-01 03:42:54	1.1938
